# Supplementary material for: Clinicopathological and prognostic significance of SWI/SNF complex subunits in undifferentiated gastric carcinoma
Source: World J Surg Oncol. 2022 Dec 4;20:383. doi: 10.1186/s12957-022-02847-0 (PMC9721057; doi:10.1186/s12957-022-02847-0)
Supplement: Supplementary file 1 — Additional file 1: Table S1. Univariate and multivariate Cox regression analysis. [file 12957_2022_2847_MOESM1_ESM.xlsx]

## Sheet: Sheet1
Table S1. Univariate and multivariate Cox regression analysis
	Univariate Cox			Multivariate Cox
	HR(95%CI)	P		HR(95%CI)	P
Sex(ref=Female)
Male	0.53 (0.14-2.09)	0.364
Age(ref="<68Y")
>=68Y	0.66 (0.22-2.04)	0.476
CellMorphology(ref=NonRhabdoid)
Rhabdoid	0.87 (0.28-2.67)	0.804
DifferentiationType(ref=Dedifferentiation)
Undifferentiated	4.71 (1.40-15.84)	0.012		29.99(1.87-482.07)	0.016
Size(ref="<7cm")
>=7cm	0.89 (0.28-2.77)	0.837
T_Stage(ref="T1&T2")
T3&T4	0.64 (0.17-2.45)	0.513		1.60(0.33-7.78)	0.559
N_Stage(ref="N-")
N+	1.69 (0.55-5.23)	0.361		24.77(1.86-329.29)	0.015
M_Stage(ref=M0)
M1	3584912883.64 (0-Inf)	0.999
TNM_Stage(ref="I&II")
III&IV	1.01 (0.32-3.19)	0.993
VascularInvasion(ref=No)
Yes	1.00 (0.33-3.06)	0.999
Necrosis(ref=No)
Yes	1.77 (0.59-5.27)	0.306
P53(ref=Wild)
Mutate	1.07 (0.36-3.24)	0.9
PD-L1(ref=Negative)
Positive	0.55 (0.18-1.70)	0.298
ARID1A(ref=Present)
Lost	1.54 (0.47-5.04)	0.48
SMARCA2(ref=Present)
Lost	2448187496.19 (0-Inf)	0.999
SMARCA4(ref=Present)
Lost	4.11 (0.96-17.55)	0.056		1.28(0.26-6.23)	0.758
SWI_SNF(ref=Intact)
Deficient	16.34 (2.01-132.81)	0.009		512.63(4.4-59732.94)	0.01
MMR(ref=pMMR)
dMMR	1.21 (0.32-4.49)	0.779
CSCphenotype(ref=Negative)
Positive	3.67 (0.99-13.57)	0.051		1.56(0.07-36.63)	0.784
Abbreviations: HR: Hazard Ratio. MMR: Mismatch repair proteins. dMMR: MMR deficient. pMMR: MMR proficient. CSC: Cancer stem cells.
